# Supplementary material for: Schizochytrium spp. Dietary Supplementation Modulates Immune-Oxidative Transcriptional Signatures in Monocytes and Neutrophils of Dairy Goats
Source: Antioxidants (Basel). 2023 Feb 16;12(2):497. doi: 10.3390/antiox12020497 (PMC9952451; doi:10.3390/antiox12020497)
Supplement: Supplementary file 1 [file antioxidants-12-00497-s001.zip]

Archive with 1 entries (1 files):
- antioxidants-2210349-supplementary.pdf
